# Supplementary material for: Upside-Down Preference in the Forskolin-Induced In Vitro Differentiation of 50B11 Sensory Neurons: A Morphological Investigation by Label-Free Non-Linear Microscopy
Source: Int J Mol Sci. 2023 May 6;24(9):8354. doi: 10.3390/ijms24098354 (PMC10179713; doi:10.3390/ijms24098354)
Supplement: Supplementary file 1 [file ijms-24-08354-s001.zip]

Archive with 6 entries (6 files):
- __MACOSX/._Movie 1.avi
- __MACOSX/._movie 2.wmv
- __MACOSX/._movie 3.avi
- Video S1.avi
- Video S2.wmv
- Video S3.avi
